# Supplementary material for: Tomato Male sterile 1035 is essential for pollen development and meiosis in anthers
Source: J Exp Bot. 2014 Sep 26;65(22):6693–709. doi: 10.1093/jxb/eru389 (PMC4246194; doi:10.1093/jxb/eru389)
Supplement: Supplementary Data [file supp_eru389_jexbot132159_file002.xlsx]

## Sheet: Table S4.
Table S4 220 genes down-regulated in ms1035 mutant
ID	Annotation	Presence/absence of homologs with		Stage 1	Stage 2	Stage 3	Putative function
		Atdyt1	Osudt1
Solyc01g100880.2.1	Transporter	O	X	Down	-	-	Nodulin MtN3 family protein
Solyc04g078100.1.1	Unknown Protein	X	X	Down	-	-	Unknown Protein
Solyc04g081520.1.1	Metabolism	O	O	Down	-	-	Cupredoxin
Solyc07g006660.1.1	Cell wall modification/degradation	O	X	Down	-	-	Glyoxal oxidase
Solyc07g064190.1.1	Cell wall modification/degradation	O	O	Down	-	-	Pectinesterase
Solyc08g077860.2.1	Meiosis-related gene	O	O	Down	-	-	Serine protease (Meiotic process)
Solyc11g018600.1.1	Cell wall modification/degradation	O	O	Down	-	-	Glucose/ribitol dehydrogenase
Solyc11g028040.1.1	General function	X	X	Down	-	-	Defensin
Solyc11g028070.1.1	General function	X	X	Down	-	-	Defensin
Solyc11g070090.1.1	Unknown Protein	O	O	Down	-	-	Unknown Protein
Solyc12g005560.1.1	Transcription factor	X	X	Down	-	-	MYB-like protein X
Solyc01g086830.2.1	Lipid metabolism	O	X	Down	-	-	Plant lipid transfer
Solyc02g079810.1.1	Transcription factor	X	X	Down	-	-	bHLH transcription factor
Solyc03g026090.2.1	Lipid metabolism	X	X	Down	-	-	Plant lipid transfer
Solyc03g059200.1.1	Transcription factor	O	O	Down	-	-	MYB transcription factor
Solyc03g113530.2.1	Transcription factor	O	O	Down	-	-	MYB transcription factor
Solyc04g071260.2.1	General function	X	O	Down	-	-	Actin
Solyc05g025780.2.1	Signal transduction	O	O	Down	-	-	Receptor like kinase
Solyc06g064480.2.1	Transporter	X	X	Down	-	-	Protein TAP1
Solyc06g084190.2.1	Lipid metabolism	O	X	Down	-	-	Lipid transfer protein
Solyc08g060930.2.1	Signal transduction	O	O	Down	-	-	Gibberellin receptor
Solyc11g018570.1.1	Unknown Protein	X	X	-9.25456	-	-	Unknown Protein
Solyc02g032910.1.1	Pollen wall or coat protein	X	X	-8.81302	-	-	Glycine rich protein
Solyc11g042810.1.1	Pollen wall or coat protein	O	X	-8.53842	-	-	Glycosyl transferase
Solyc06g072780.1.1	Pollen wall or coat protein	X	X	-7.50399	-	-	Fasciclin-like arabinogalactan protein
Solyc08g076790.2.1	Lipid metabolism	O	O	-6.58001	-	-	Cinnamoyl-CoA reductase-like protein
Solyc08g082770.2.1	Transporter	O	X	-6.24898	-	-	Nodulin MtN3 family protein
Solyc03g082700.2.1	Transporter	O	O	-6.11957	-	-	Oligopeptide transporter
Solyc05g009230.1.1	Transcription factor	O	O	-5.90251	-	-	MYB transcription factor
Solyc02g065670.1.1	Pollen wall or coat protein	O	O	-5.66684	-	-	UDP-glucosyltransferase
Solyc10g079910.1.1	Transporter	O	O	-5.44135	-	-	sugar phosphate/phosphate translocator
Solyc11g072680.1.1	Pollen wall or coat protein	X	X	-5.27001	-	-	Fasciclin-like arabinogalactan protein
Solyc01g080010.2.1	Cell wall modification/degradation	X	X	-5.16051	-	-	Xylanase inhibitor
Solyc01g107400.2.1	General function	X	X	-5.16051	-	-	Indole-3-acetic acid-amido synthetase
Solyc07g064180.2.1	Cell wall modification/degradation	O	O	-5.09628	-	-	Pectinesterase
Solyc03g119620.1.1	Lipid metabolism	X	X	-5.04008	-	-	Lipid transfer protein
Solyc01g067020.2.1	Meiosis-related gene	O	O	-4.91591	-	-	Receptor like kinase (Meiotic process)
Solyc07g054410.1.1	Transcription factor	X	X	-4.78834	-	-	MYB-like protein X
Solyc01g099620.2.1	Signal transduction	O	X	-4.74527	-	-	Respiratory burst oxidase-like protein
Solyc02g093580.2.1	Cell wall modification/degradation	O	X	-4.52822	-	-	Pectate lyase
Solyc08g016580.1.1	Unknown Protein	O	X	-3.90833	-	-	Unknown Protein
Solyc01g088790.2.1	Cell wall modification/degradation	O	O	-3.81431	-	-	Regulatory protein
Solyc10g074490.1.1	Unknown Protein	O	X	-3.79785	-	-	Unknown Protein
Solyc02g062320.2.1	Signal transduction	O	O	-3.74435	-	-	BURP domain-containing protein
Solyc03g097170.2.1	Lipid metabolism	O	O	-3.69409	-	-	Cinnamoyl-CoA reductase-like protein
Solyc12g006380.1.1	Cell wall modification/degradation	O	O	-3.67666	-	-	Oxoglutarate and iron-dependent oxygenase
Solyc01g088430.2.1	Lipid metabolism	X	O	-3.59184	-	-	Fatty acid hydroxylase
Solyc01g066470.2.1	Cell wall modification/degradation	X	O	-3.5524	-	-	Epoxide hydrolase
Solyc10g079360.1.1	General function	X	X	-3.41782	-	-	Transcription initiation factor
Solyc08g006470.2.1	Transcription factor	X	X	-3.2315	-	-	C2H2-type Zinc finger
Solyc01g081100.1.1	Transcription factor	X	X	-3.20383	-	-	bHLH transcription factor
Solyc03g117800.2.1	Lipid metabolism	X	O	-3.12527	-	-	Fatty acid hydroxylase
Solyc01g111610.2.1	Binding protein	O	X	-2.79938	-	-	Protein binding protein
Solyc03g044880.2.1	Cell wall modification/degradation	X	X	-2.72031	-	-	Exostosin family protein
Solyc04g082200.2.1	Cell wall modification/degradation	X	X	-2.62965	-	-	Dehydrin
Solyc01g107170.2.1	Transcription factor	X	X	-2.45657	-	-	C2H2 Zinc finger protein
Solyc02g084410.2.1	Cell wall modification/degradation	X	X	-2.39109	-	-	Glyoxalase
Solyc04g080760.2.1	Stress-related gene	O	O	-2.36506	-	-	Peroxidase
Solyc07g056570.1.1	Cell wall modification/degradation	X	X	-2.14641	-	-	9-cis-epoxycarotenoid dioxygenase
Solyc08g079700.1.1	Transcription factor	X	X	-2.01258	-	-	AN1-type Zinc finger protein
Solyc06g076020.2.1	Meiosis-related gene	O	O	-1.95206	-	-	heat shock protein (Meiotic process)
Solyc10g009340.1.1	Binding protein	X	X	-1.80612	-	-	Calmodulin-like protein 1
Solyc04g074410.1.1	Signal transduction	X	X	-1.7421	-	-	Phosphate-induced protein 1
Solyc04g018110.1.1	Binding protein	X	X	-1.72772	-	-	Calmodulin-like protein 1
Solyc04g009960.2.1	Cell wall modification/degradation	O	X	-1.71445	-	-	L-allo-threonine aldolase
Solyc03g111100.1.1	Unknown Protein	X	X	-1.62436	-	-	Unknown Protein
Solyc09g005260.2.1	Transporter	X	O	-1.56099	-	-	Calcium/proton exchanger
Solyc02g087860.2.1	Transcription factor	X	X	-1.00886	-	-	bHLH transcription factor
Solyc01g099580.1.1	Stress-related gene	O	O	-	Down	-	Desiccation-related protein
Solyc03g116390.2.1	Stress-related gene	X	X	-	Down	-	Late embryogenesis abundant protein
Solyc04g081040.1.1	Unknown Protein	X	X	-	Down	-	Unknown Protein
Solyc05g010310.2.1	Secondary metabolism	X	X	-	Down	-	Chalcone-flavonone isomerase
Solyc11g006570.1.1	Cell wall modification/degradation	O	X	-	Down	-	Inositol oxygenase
Solyc12g098900.1.1	Stress-related gene	X	X	-	Down	-	Late embryogenesis abundant protein
Solyc01g079890.2.1	Transporter	O	O	-	Down	-	Aquaporin
Solyc01g090350.2.1	Lipid metabolism	O	X	-	Down	-	Lipid transfer protein
Solyc04g008420.1.1	Transcription factor	X	X	-	Down	-	PHD finger family protein (Meiotic process)
Solyc08g077900.2.1	General function	O	O	-	Down	-	Expansin-like protein
Solyc01g099570.2.1	Stress-related gene	O	O	-	-7.33764	-	Desiccation-related protein
Solyc02g084850.2.1	Unknown Protein	X	X	-	-6.63832	-	Unknown Protein
Solyc01g087180.2.1	Unknown Protein	X	X	-	-6.46157	-	Unknown Protein
Solyc01g081270.2.1	Cell wall modification/degradation	X	O	-	-6.33057	-	Glutathione S-transferase
Solyc02g068400.2.1	Pollen wall or coat protein	X	O	-	-6.20729	-	Pectin lyase
Solyc09g008770.2.1	Stress-related gene	X	X	-	-6.11467	-	Late embryogenesis abundant protein
Solyc01g057000.2.1	Stress-related gene	X	X	-	-5.60654	-	Universal stress protein family protein
Solyc06g067980.2.1	Unknown Protein	X	X	-	-5.57274	-	Unknown Protein
Solyc06g069710.2.1	Transcription factor	O	O	-	-4.87591	-	NAC domain protein
Solyc11g022530.1.1	Cell wall modification/degradation	X	X	-	-4.86132	-	Glutathione S-transferase
Solyc02g092580.2.1	Cell wall modification/degradation	O	O	-	-4.20642	-	Pyridoxal phosphate phosphatase
Solyc06g050440.2.1	Metabolism	O	O	-	-3.84591	-	Cytochrome P450
Solyc01g095720.2.1	Stress-related gene	X	X	-	-3.76186	-	Peroxidase
Solyc12g009240.1.1	Transcription factor	X	X	-	-3.59985	-	Ethylene-responsive transcription factor
Solyc01g109330.2.1	Metabolism	X	X	-	-3.4196	-	Cytochrome c biogenesis protein
Solyc01g104740.2.1	Transcription factor	O	X	-	-3.23608	-	Ethylene-responsive transcription factor coactivator
Solyc01g005410.2.1	Binding protein	X	X	-	-3.11461	-	Calcium binding protein
Solyc06g006000.2.1	Unknown Protein	X	X	-	-3.05438	-	Unknown Protein
Solyc08g082440.2.1	Cell wall modification/degradation	O	X	-	-3.02214	-	UDP-glucose 4-epimerase
Solyc12g007030.1.1	Cell wall modification/degradation	O	O	-	-2.98446	-	Aldehyde dehydrogenase
Solyc02g088090.1.1	Binding protein	X	X	-	-2.83322	-	Calmodulin-like protein
Solyc11g008530.1.1	Meiosis-related gene	X	X	-	-2.64555	-	Ribonuclease (Meiotic process)
Solyc06g059840.2.1	Cell wall modification/degradation	X	X	-	-2.49129	-	3-methyl-2-oxobutanoate dehydrogenase
Solyc05g024260.2.1	Cell wall modification/degradation	O	X	-	-2.48862	-	RAG1-activating protein 1
Solyc04g007960.2.1	Binding protein	X	O	-	-2.4511	-	Calcium binding protein Caleosin
Solyc01g106820.2.1	Cell wall modification/degradation	X	X	-	-2.44435	-	Peptidase
Solyc07g054310.1.1	General function	X	X	-	-2.40029	-	Gty37 protein
Solyc08g080570.2.1	Cell wall modification/degradation	O	X	-	-2.23592	-	UDP-glucose 4-epimerase
Solyc12g011420.1.1	General function	X	X	-	-2.13631	-	Membrane targeting protein
Solyc08g067960.2.1	Transcription factor	X	O	-	-2.04959	-	CHY Zinc finger
Solyc05g052570.2.1	Transcription factor	X	O	-	-1.65257	-	Zinc finger CCCH domain-containing protein
Solyc03g065250.2.1	Cell wall modification/degradation	X	O	-	-1.57918	-	Annexin (Meiotic process)
Solyc05g006650.2.1	Transcription factor	X	O	-	-1.51532	-	Zinc finger CCCH domain-containing protein
Solyc02g093650.2.1	Transporter	O	X	-	-	Down	Early nodulin
Solyc03g098310.1.1	Cell wall modification/degradation	X	X	-	-	Down	Ornithine decarboxylase
Solyc03g119880.2.1	Transporter	O	X	-	-	Down	Early nodulin
Solyc04g011340.2.1	Transporter	O	X	-	-	Down	Early nodulin
Solyc04g076650.1.1	Cell wall modification/degradation	O	X	-	-	Down	Rhamnogalacturonate lyase
Solyc04g081780.2.1	Lipid metabolism	O	O	-	-	Down	Lipase
Solyc07g065070.1.1	Pollen wall or coat protein	O	X	-	-	Down	Wax synthase isoform
Solyc09g005970.1.1	Transporter	O	O	-	-	Down	ABC transporter
Solyc12g005890.1.1	Transcription factor	X	X	-	-	Down	MYB transcription factor
Solyc03g098680.2.1	Cell wall modification/degradation	X	X	-	-	-10.6165	Kunitz trypsin inhibitor
Solyc11g044910.1.1	Cell wall modification/degradation	O	O	-	-	-6.8355	Beta-xylosidase 1
Solyc04g081810.2.1	Cell wall modification/degradation	O	O	-	-	-6.46518	Subtilisin-like protease
Solyc06g064520.2.1	Pollen wall or coat protein	O	X	-	-	-6.39916	Mannan endo-1 4-beta-mannosidase
Solyc06g059790.2.1	Lipid metabolism	X	X	-	-	-5.98655	Lipid transfer protein
Solyc11g073210.1.1	General function	O	X	-	-	-5.88578	Legumin 11S-globulin
Solyc06g005820.2.1	Transporter	O	X	-	-	-5.39763	Copper transporter
Solyc01g066620.2.1	Lipid metabolism	X	X	-	-	-5.26626	Fatty acid oxidation complex
Solyc03g031510.2.1	Cell wall modification/degradation	X	X	-	-	-4.69506	metallocarboxypeptidase inhibitor
Solyc10g009430.2.1	Lipid metabolism	X	X	-	-	-4.53365	Diacylglycerol O-acyltransferase
Solyc07g045090.2.1	Cell wall modification/degradation	O	X	-	-	-4.48608	Alcohol dehydrogenase
Solyc02g086920.1.1	Transporter	O	X	-	-	-4.19338	Nodulin like protein
Solyc02g083510.2.1	Transporter	O	O	-	-	-4.17446	Aquaporin
Solyc01g105600.2.1	Unknown Protein	X	X	-	-	-3.91848	Unknown Protein
Solyc01g104780.2.1	Transporter	X	X	-	-	-3.91346	Nodulin like protein
Solyc07g064450.2.1	Metabolism	O	O	-	-	-3.71106	Cytochrome P450
Solyc10g008030.2.1	Unknown Protein	O	O	-	-	-3.53985	Unknown Protein
Solyc03g095900.2.1	Transporter	O	O	-	-	-3.49847	Oxoglutarate and iron-dependent oxygenase
Solyc03g080070.2.1	Transporter	O	X	-	-	-3.11161	Nodulin like protein
Solyc06g076930.1.1	Transporter	O	O	-	-	-3.00632	ABC-2 type transporter
Solyc07g053030.2.1	Signal transduction	O	O	-	-	-2.93196	Auxin response gene
Solyc11g073200.1.1	General function	O	X	-	-	-2.88775	Legumin 11S-globulin
Solyc01g091590.2.1	Stress-related gene	X	X	-	-	-2.64065	SRC2 protein
Solyc02g091700.2.1	Pollen wall or coat protein	O	X	-	-	-2.50636	Hydroxyproline-rich glycoprotein
Solyc09g075770.1.1	Lipid metabolism	O	O	-	-	-2.49362	Long-chain fatty acid CoA ligase
Solyc02g085150.2.1	Stress-related gene	X	X	-	-	-2.31916	Late embryogenesis abundant protein
Solyc09g097770.2.1	Pollen wall or coat protein	X	X	-	-	-2.16883	Glycine rich cell wall protein
Solyc04g072760.2.1	Transporter	X	X	-	-	-2.13143	High affinity sulfate transporter
Solyc10g047030.1.1	Cell wall modification/degradation	O	O	-	-	-2.06302	Glycoside hydrolase
Solyc12g009000.1.1	Unknown Protein	X	X	-	-	-2.03578	Unknown Protein
Solyc04g071620.2.1	Signal transduction	X	X	-	-	-2.02282	ABA/WDS induced protein
Solyc02g091500.1.1	Meiosis-related gene	O	X	-	-	-2.01952	Calmodulin (Meiotic process)
Solyc03g118810.1.1	Binding protein	X	X	-	-	-1.98492	Calmodulin
Solyc03g093550.1.1	Transcription factor	X	X	-	-	-1.80002	Ethylene responsive transcription factor
Solyc04g054710.2.1	Cell wall modification/degradation	O	X	-	-	-1.79934	Aspartate aminotransferase
Solyc01g103140.2.1	Transporter	X	X	-	-	-1.73748	Voltage-gated chloride channel
Solyc10g078550.1.1	Cell wall modification/degradation	O	X	-	-	-1.72454	Glutamate dehydrogenase
Solyc11g011930.1.1	Cell wall modification/degradation	X	X	-	-	-1.70665	Isocitrate dehydrogenase
Solyc01g094910.2.1	Cell wall modification/degradation	X	X	-	-	-1.63558	Ferric reductase oxidase
Solyc09g074930.2.1	General function	O	X	-	-	-1.59026	Rubber elongation factor
Solyc05g056170.2.1	Secondary metabolism	O	X	-	-	-1.56473	Phenylalanine ammonia-lyase
Solyc01g098220.1.1	General function	X	X	Down	Down	-	Lateral rogan boundary
Solyc12g013630.1.1	Transporter	O	O	Down	Down	-	ABC-2 type transporter
Solyc01g009590.2.1	Lipid metabolism	X	X	Down	Down	-	Plant lipid transfer
Solyc01g010900.2.1	Metabolism	O	O	Down	Down	-	Cytochrome P450
Solyc03g053130.2.1	Metabolism	X	O	Down	-10.058	-	Strictosidine synthase
Solyc07g015960.1.1	Metabolism	O	O	Down	-10.0349	-	Hydroxycinnamoyl CoA shikimate/quinate hydroxycinnamoyltransferase-like protein
Solyc08g062780.1.1	Transcription factor	O	X	Down	-9.46632	-	bHLH transcription factor
Solyc10g009390.2.1	Metabolism	O	O	Down	-9.45785	-	Cytochrome P450
Solyc04g008780.2.1	Secondary metabolism	O	O	Down	-8.79182	-	Dihydroflavonol 4-reductase
Solyc10g006940.1.1	Unknown Protein	X	X	Down	-7.84024	-	Unknown Protein
Solyc05g050700.1.1	Signal transduction	O	O	-9.78645	-10.5763	-	LRR receptor-like serine/threonine-protein kinase
Solyc06g069220.1.1	Cell wall modification/degradation	X	O	-8.98795	-8.64158	-	Aspartic proteinase
Solyc01g068630.2.1	Meiosis-related gene	O	X	-7.48595	-4.72387	-	Pyrimidine 5-nucleotidase (Meiotic process)
Solyc07g062220.2.1	Unknown Protein	O	O	-6.79723	-7.03419	-	Unknown Protein
Solyc06g062540.2.1	Cell wall modification/degradation	X	X	-6.68338	-5.02227	-	Pyridoxal phosphate phosphatase
Solyc10g079060.1.1	Cell wall modification/degradation	X	X	-6.59478	-5.14406	-	Squalene synthase
Solyc05g005550.2.1	Signal transduction	O	X	-6.27716	-5.26026	-	BURP domain-containing protein
Solyc03g121100.2.1	Signal transduction	X	X	-6.2042	-3.33188	-	Acid phosphatase
Solyc01g090710.2.1	Cell wall modification/degradation	X	X	-6.1191	-5.15621	-	Malate dehydrogenase
Solyc05g021390.2.1	Metabolism	O	O	-5.54217	-5.4734	-	Cytochrome P450
Solyc01g009240.2.1	Cell wall modification/degradation	O	O	-4.88864	-3.91665	-	Beta-D-glucosidase
Solyc08g005610.2.1	Metabolism	O	O	-4.06959	-4.61173	-	Cytochrome P450
Solyc02g084980.2.1	Pollen wall or coat protein	X	X	-3.68486	-4.32293	-	Glycosyl transferase
Solyc07g065410.1.1	Unknown Protein	X	X	-3.56825	-2.74934	-	Unknown Protein
Solyc09g075400.2.1	Unknown Protein	X	X	-3.3837	-3.60867	-	Unknown Protein
Solyc05g005700.2.1	Cell wall modification/degradation	O	O	-2.58758	-2.34226	-	Aldehyde dehydrogenase 1
Solyc04g073990.2.1	Cell wall modification/degradation	X	X	-2.46532	-1.70792	-	Annexin
Solyc01g008100.2.1	Pollen wall or coat protein	X	X	-1.91452	-1.64593	-	Glycosyl transferase
Solyc11g009100.1.1	Transporter	O	O	Down	-	-5.86014	ABC-2 type transporter
Solyc08g074980.2.1	Meiosis-related gene	O	O	-3.34347	-	-5.34137	Serine/threonine protein kinase (Meiotic process)
Solyc09g090350.2.1	Lipid metabolism	X	X	-3.30994	-	-4.2678	Long-chain fatty alcohol dehydrogenase
Solyc03g046200.1.1	Cell wall modification/degradation	X	X	-2.17545	-	-5.7038	Endo-1 3-beta-glucanase
Solyc01g081250.2.1	Cell wall modification/degradation	X	X	-	Down	Down	Glutathione S-transferase
Solyc09g082810.2.1	Unknown Protein	X	X	-	Down	Down	Unknown Protein
Solyc12g010920.1.1	Pollen wall or coat protein	X	X	-	Down	Down	Oleosin
Solyc07g053780.2.1	Lipid metabolism	X	X	-	Down	Down	Lipid transfer protein
Solyc10g006880.2.1	Transcription factor	O	O	-	Down	-4.07133	NAC domain protein
Solyc02g083050.1.1	Unknown Protein	X	X	-	Down	-3.14777	Unknown Protein
Solyc07g053460.2.1	Cell wall modification/degradation	O	O	-	-13.4222	-11.0045	C1A cysteine proteinase
Solyc02g078370.1.1	Anther specific gene	X	X	-	-12.9251	-11.7276	Anther-specific protein TA29
Solyc01g095780.2.1	Lipid metabolism	X	X	-	-9.86778	Down	Lipid transfer protein
Solyc09g075890.2.1	Meiosis-related gene	O	X	-	-4.87043	-5.83735	Pyrimidine 5-nucleotidase (Meiotic process)
Solyc09g066150.1.1	Stress-related gene	O	O	-	-4.66442	-3.72349	Late embryogenesis abundant protein
Solyc01g100750.2.1	Stress-related gene	O	X	-	-4.64881	-3.40214	Universal stress protein
Solyc07g063420.2.1	Transcription factor	O	O	-	-4.00792	-3.36358	NAC domain protein
Solyc07g040960.1.1	General function	X	X	-	-3.94992	-2.08958	Pyrimidine 5-nucleotidase
Solyc10g074950.1.1	Unknown Protein	X	X	-	-3.17512	-3.20609	Unknown Protein
Solyc04g051280.2.1	General function	X	X	-	-2.9688	-3.18818	F16G16.9 protein
Solyc04g077980.1.1	Transcription factor	X	X	-	-2.388	-1.82467	C2H2 Zinc-finger protein
Solyc11g065530.1.1	Lipid metabolism	O	O	-	-2.14809	-2.09378	Lipase
Solyc10g081040.1.1	Unknown Protein	X	X	-	-1.9835	-1.92563	Unknown Protein
Solyc07g063850.2.1	Signal transduction	O	O	-	-1.91904	-1.95662	Indole-3-acetic acid-amido synthetase
Solyc06g074030.1.1	Cell wall modification/degradation	X	O	-	-1.82081	-1.60877	Ribonuclease
Solyc03g116930.2.1	Meiosis-related gene	X	X	Down	Down	Down	Sister chromatid cohesion protein
Solyc07g042880.1.1	Metabolism	O	O	Down	Down	Down	Cytochrome P450
Solyc09g008510.1.1	Pollen wall or coat protein	O	O	Down	Down	Down	UDP-glucosyltransferase
Solyc03g051960.2.1	Lipid metabolism	O	O	-11.1087	Down	Down	Fatty acyl coA reductase
Solyc09g014220.2.1	Transporter	O	O	-3.87514	-3.76715	-2.32979	Peptide transporter
Solyc03g115650.2.1	General function	X	X	-2.72002	-3.4139	-2.69418	Eukaryotic translation initiation factor

## Sheet: Table S5.
Table S5 26 genes up-regulated in ms1035 mutant
ID	Annotation	Presence/absence of homologs with		Stage 1	Stage 2	Stage 3	Putative function
		Atdyt1	Osudt1
Solyc02g087880.2.1		X	X	1.35968	-	-	Tubulin alpha-7 chain
Solyc08g075210.1.1		O	X	1.70475	-	-	Acyltransferase-like protein
Solyc07g065530.1.1		X	X	1.91262	-	-	Unknown Protein
Solyc09g075550.2.1		X	X	1.93289	-	-	Cellulose synthase-like
Solyc09g091550.2.1		X	X	-	1.38969	-	Carboxyl methyltransferase
Solyc08g074620.1.1		X	X	-	1.62375	-	Polyphenol oxidase
Solyc12g040790.1.1		X	X	-	1.63794	-	Methyltransferase
Solyc04g082840.2.1		O	O	-	1.65731	-	Cell division protein kinase 2
Solyc06g072810.2.1		X	X	-	2.10662	-	Unknown Protein
Solyc06g007610.2.1		X	X	-	2.14317	-	Early tobacco anther 1
Solyc09g011240.2.1		O	O	-	2.16799	-	Reductase 2
Solyc08g079870.1.1		O	O	-	2.44506	-	Subtilisin-like protease
Solyc01g008620.2.1		O	X	-	2.70859	-	Beta-1 3-glucanase
Solyc08g068870.2.1		O	O	-	2.89233	-	Aspartic proteinase
Solyc02g082310.1.1		X	X	-	3.61263	-	Serine/threonine protein kinase
Solyc01g068040.1.1		X	X	-	4.10569	-	Polynucleotidyl transferase
Solyc10g051090.1.1		X	X	-	6.56846	-	Serine/threonine-protein phosphatase
Solyc12g088170.1.1		O	X	-	-	Up	Hydroxycinnamoyl CoA quinate transferase
Solyc02g077390.1.1		X	X	-	-	4.57213	WUSCHEL-related homeobox
Solyc12g098590.1.1		O	O	-	-	5.33228	UDP-glucuronosyl/UDP-glucosyltransferase
Solyc08g080620.1.1		O	X	5.9525	-	4.89165	Osmotin-like protein
Solyc04g082910.1.1		X	X	-	Up	Up	Unknown Protein
Solyc09g059030.2.1		X	X	-	Up	Up	Alcohol dehydrogenase
Solyc08g068390.2.1		X	X	-	3.32865	2.7136	Fatty acid oxidation complex
Solyc02g079490.2.1		O	O	3.39394	3.56716	3.63236	Hydroxycinnamoyl-CoA shikimate/quinate hydroxycinnamoyl transferase
Solyc01g102570.2.1		X	X	6.07929	4.74348	5.12077	Eukaryotic translation initiation factor

## Sheet: Table S6.
Table S6 Transcription factors down-regulated in the ms1035 mutant.
ID	Annotation	Presence/absence of homologs with		Stage 1	Stage 2	Stage 3	Putative function
		Atdyt1	Osudt1
Solyc02g079810.1.1	Transcription factor	X	X	Down	-	-	bHLH transcription factor
Solyc03g059200.1.1	Transcription factor	O	O	Down	-	-	MYB transcription factor
Solyc03g113530.2.1	Transcription factor	O	O	Down	-	-	MYB transcription factor
Solyc12g005560.1.1	Transcription factor	X	X	Down	-	-	MYB-like protein X
Solyc05g009230.1.1	Transcription factor	O	O	-5.90251	-	-	MYB transcription factor
Solyc07g054410.1.1	Transcription factor	X	X	-4.78834	-	-	MYB-like protein X
Solyc08g006470.2.1	Transcription factor	X	X	-3.2315	-	-	C2H2-type Zinc finger
Solyc01g081100.1.1	Transcription factor	X	X	-3.20383	-	-	bHLH transcription factor
Solyc01g107170.2.1	Transcription factor	X	X	-2.45657	-	-	C2H2 Zinc finger protein
Solyc08g079700.1.1	Transcription factor	X	X	-2.01258	-	-	AN1-type Zinc finger protein
Solyc02g087860.2.1	Transcription factor	X	X	-1.00886	-	-	bHLH transcription factor
Solyc04g008420.1.1	Transcription factor	X	X	-	Down	-	PHD finger family protein
Solyc06g069710.2.1	Transcription factor	O	O	-	-4.87591	-	NAC domain protein
Solyc12g009240.1.1	Transcription factor	X	X	-	-3.59985	-	Ethylene-responsive transcription factor
Solyc01g104740.2.1	Transcription factor	O	X	-	-3.23608	-	Ethylene-responsive transcription factor coactivator
Solyc08g067960.2.1	Transcription factor	X	O	-	-2.04959	-	CHY Zinc finger
Solyc05g052570.2.1	Transcription factor	X	O	-	-1.65257	-	Zinc finger CCCH domain-containing protein
Solyc05g006650.2.1	Transcription factor	X	O	-	-1.51532	-	Zinc finger CCCH domain-containing protein
Solyc12g005890.1.1	Transcription factor	X	X	-	-	Down	MYB transcription factor
Solyc03g093550.1.1	Transcription factor	X	X	-	-	-1.80002	Ethylene responsive transcription factor
Solyc08g062780.1.1	Transcription factor	O	X	Down	-9.46632	-	bHLH transcription factor
Solyc10g006880.2.1	Transcription factor	O	O	-	Down	-4.07133	NAC domain protein
Solyc07g063420.2.1	Transcription factor	O	O	-	-4.00792	-3.36358	NAC domain protein
Solyc04g077980.1.1	Transcription factor	X	X	-	-2.388	-1.82467	C2H2 Zinc-finger protein

## Sheet: Table S7.
Table S7 Lipid metabolism genes down-regulated in ms1035 mutant.
ID	Annotation	Presence/absence of homologs with		Stage 1	Stage 2	Stage 3	Putative function
		Atdyt1	Osudt1
Solyc01g086830.2.1	LTP	O	X	Down	-	-	Plant lipid transfer
Solyc03g026090.2.1	LTP	X	X	Down	-	-	Plant lipid transfer
Solyc06g084190.2.1	LTP	O	X	Down	-	-	Lipid transfer protein
Solyc08g076790.2.1	Acyl lipid metabolism	O	O	-6.58001	-	-	Cinnamoyl-CoA reductase-like protein
Solyc03g119620.1.1	LTP	X	X	-5.04008	-	-	Lipid transfer protein
Solyc03g097170.2.1	Acyl lipid metabolism	O	O	-3.69409	-	-	Cinnamoyl-CoA reductase-like protein
Solyc01g088430.2.1	Cell wall modification/degradation	X	O	-3.59184	-	-	Fatty acid hydroxylase
Solyc03g117800.2.1	Acyl lipid metabolism	X	O	-3.12527	-	-	Fatty acid hydroxylase
Solyc01g090350.2.1	LTP	O	X	-	Down	-	Lipid transfer protein
Solyc04g081780.2.1	Acyl lipid metabolism	O	O	-	-	Down	Lipase
Solyc06g059790.2.1	LTP	X	X	-	-	-5.98655	Lipid transfer protein
Solyc01g066620.2.1	Acyl lipid metabolism	X	X	-	-	-5.26626	Fatty acid oxidation complex
Solyc10g009430.2.1	Acyl lipid metabolism	X	X	-	-	-4.53365	Diacylglycerol O-acyltransferase
Solyc09g075770.1.1	Acyl lipid metabolism	O	O	-	-	-2.49362	Long-chain fatty acid CoA ligase
Solyc01g009590.2.1	LTP	X	X	Down	Down	-	Plant lipid transfer
Solyc09g090350.2.1	Acyl lipid metabolism	X	X	-3.30994	-	-4.2678	Long-chain fatty alcohol dehydrogenase
Solyc07g053780.2.1	LTP	X	X	-	Down	Down	Lipid transfer protein
Solyc01g095780.2.1	LTP	X	X	-	-9.86778	Down	Lipid transfer protein
Solyc11g065530.1.1	Acyl lipid metabolism	O	O	-	-2.14809	-2.09378	Lipase
Solyc03g051960.2.1	Acyl lipid metabolism	O	O	-11.1087	Down	Down	Fatty acyl coA reductase

## Sheet: Table S8.
Table S8 Pollen wall or coat protein genes down-regulated in ms1035 mutant.
ID	Annotation	Presence/absence of homologs with		Stage 1	Stage 2	Stage 3	Putative function
		Atdyt1	Osudt1
Solyc02g032910.1.1	Pollen wall or coat protein	X	X	-8.81302	-	-	Glycine rich protein
Solyc11g042810.1.1	Pollen wall or coat protein	O	X	-8.53842	-	-	Glycosyl transferase
Solyc06g072780.1.1	Pollen wall or coat protein	X	X	-7.50399	-	-	Fasciclin-like arabinogalactan protein
Solyc02g065670.1.1	Pollen wall or coat protein	O	O	-5.66684	-	-	UDP-glucosyltransferase
Solyc11g072680.1.1	Pollen wall or coat protein	X	X	-5.27001	-	-	Fasciclin-like arabinogalactan protein
Solyc02g068400.2.1	Pollen wall or coat protein	X	O	-	-6.20729	-	Pectin lyase
Solyc07g065070.1.1	Pollen wall or coat protein	O	X	-	-	Down	Wax synthase isoform
Solyc06g064520.2.1	Pollen wall or coat protein	O	X	-	-	-6.39916	Mannan endo-1 4-beta-mannosidase
Solyc02g091700.2.1	Pollen wall or coat protein	O	X	-	-	-2.50636	Hydroxyproline-rich glycoprotein
Solyc09g097770.2.1	Pollen wall or coat protein	X	X	-	-	-2.16883	Glycine rich cell wall protein
Solyc02g084980.2.1	Pollen wall or coat protein	X	X	-3.68486	-4.32293	-	Glycosyl transferase
Solyc01g008100.2.1	Pollen wall or coat protein	X	X	-1.91452	-1.64593	-	Glycosyl transferase
Solyc12g010920.1.1	Pollen wall or coat protein	X	X	-	Down	Down	Oleosin
Solyc09g008510.1.1	Pollen wall or coat protein	O	O	Down	Down	Down	UDP-glucosyltransferase

## Sheet: Table S9.
Table S9 Cell wall modification/degradation genes down-regulated in ms1035 mutant.
ID	Annotation	Presence/absence of homologs with		Stage 1	Stage 2	Stage 3	Putative function
		Atdyt1	Osudt1
Solyc07g006660.1.1	Cell wall modification/degradation	O	X	Down	-	-	Glyoxal oxidase
Solyc07g064190.1.1	Cell wall modification/degradation	O	O	Down	-	-	Pectinesterase
Solyc11g018600.1.1	Cell wall modification/degradation	O	O	Down	-	-	Glucose/ribitol dehydrogenase
Solyc01g080010.2.1	Cell wall modification/degradation	X	X	-5.16051	-	-	Xylanase inhibitor
Solyc07g064180.2.1	Cell wall modification/degradation	O	O	-5.09628	-	-	Pectinesterase
Solyc02g093580.2.1	Cell wall modification/degradation	O	X	-4.52822	-	-	Pectate lyase
Solyc01g088790.2.1	Cell wall modification/degradation	O	O	-3.81431	-	-	Regulatory protein
Solyc12g006380.1.1	Cell wall modification/degradation	O	O	-3.67666	-	-	Oxoglutarate and iron-dependent oxygenase
Solyc01g066470.2.1	Cell wall modification/degradation	X	O	-3.5524	-	-	Epoxide hydrolase
Solyc03g044880.2.1	Cell wall modification/degradation	X	X	-2.72031	-	-	Exostosin family protein
Solyc04g082200.2.1	Cell wall modification/degradation	X	X	-2.62965	-	-	Dehydrin
Solyc02g084410.2.1	Cell wall modification/degradation	X	X	-2.39109	-	-	Glyoxalase
Solyc07g056570.1.1	Cell wall modification/degradation	X	X	-2.14641	-	-	9-cis-epoxycarotenoid dioxygenase
Solyc04g009960.2.1	Cell wall modification/degradation	O	X	-1.71445	-	-	L-allo-threonine aldolase
Solyc11g006570.1.1	Cell wall modification/degradation	O	X	-	Down	-	Inositol oxygenase
Solyc01g081270.2.1	Cell wall modification/degradation	X	O	-	-6.33057	-	Glutathione S-transferase
Solyc11g022530.1.1	Cell wall modification/degradation	X	X	-	-4.86132	-	Glutathione S-transferase
Solyc08g082440.2.1	Cell wall modification/degradation	O	X	-	-3.02214	-	UDP-glucose 4-epimerase
Solyc12g007030.1.1	Cell wall modification/degradation	O	O	-	-2.98446	-	Aldehyde dehydrogenase
Solyc06g059840.2.1	Cell wall modification/degradation	X	X	-	-2.49129	-	3-methyl-2-oxobutanoate dehydrogenase
Solyc05g024260.2.1	Cell wall modification/degradation	O	X	-	-2.48862	-	RAG1-activating protein 1
Solyc01g106820.2.1	Cell wall modification/degradation	X	X	-	-2.44435	-	Peptidase
Solyc08g080570.2.1	Cell wall modification/degradation	O	X	-	-2.23592	-	UDP-glucose 4-epimerase
Solyc03g065250.2.1	Cell wall modification/degradation	X	O	-	-1.57918	-	Annexin
Solyc03g098310.1.1	Cell wall modification/degradation	X	X	-	-	Down	Ornithine decarboxylase
Solyc04g076650.1.1	Cell wall modification/degradation	O	X	-	-	Down	Rhamnogalacturonate lyase
Solyc03g098680.2.1	Cell wall modification/degradation	X	X	-	-	-10.6165	Kunitz trypsin inhibitor
Solyc11g044910.1.1	Cell wall modification/degradation	O	O	-	-	-6.8355	Beta-xylosidase 1
Solyc04g081810.2.1	Cell wall modification/degradation	O	O	-	-	-6.46518	Subtilisin-like protease
Solyc03g031510.2.1	Cell wall modification/degradation	X	X	-	-	-4.69506	metallocarboxypeptidase inhibitor
Solyc07g045090.2.1	Cell wall modification/degradation	O	X	-	-	-4.48608	Alcohol dehydrogenase
Solyc10g047030.1.1	Cell wall modification/degradation	O	O	-	-	-2.06302	Glycoside hydrolase
Solyc04g054710.2.1	Cell wall modification/degradation	O	X	-	-	-1.79934	Aspartate aminotransferase
Solyc10g078550.1.1	Cell wall modification/degradation	O	X	-	-	-1.72454	Glutamate dehydrogenase
Solyc11g011930.1.1	Cell wall modification/degradation	X	X	-	-	-1.70665	Isocitrate dehydrogenase
Solyc01g094910.2.1	Cell wall modification/degradation	X	X	-	-	-1.63558	Ferric reductase oxidase
Solyc06g069220.1.1	Cell wall modification/degradation	X	O	-8.98795	-8.64158	-	Aspartic proteinase
Solyc10g079060.1.1	Cell wall modification/degradation	X	X	-6.59478	-5.14406	-	Squalene synthase
Solyc01g090710.2.1	Cell wall modification/degradation	X	X	-6.1191	-5.15621	-	Malate dehydrogenase
Solyc01g009240.2.1	Cell wall modification/degradation	O	O	-4.88864	-3.91665	-	Beta-D-glucosidase
Solyc05g005700.2.1	Cell wall modification/degradation	O	O	-2.58758	-2.34226	-	Aldehyde dehydrogenase 1
Solyc04g073990.2.1	Cell wall modification/degradation	X	X	-2.46532	-1.70792	-	Annexin
Solyc03g046200.1.1	Cell wall modification/degradation	X	X	-2.17545	-	-5.7038	Endo-1 3-beta-glucanase
Solyc01g081250.2.1	Cell wall modification/degradation	X	X	-	Down	Down	Glutathione S-transferase
Solyc07g053460.2.1	Cell wall modification/degradation	O	O	-	-13.4222	-11.0045	C1A cysteine proteinase
Solyc06g074030.1.1	Cell wall modification/degradation	X	O	-	-1.82081	-1.60877	Ribonuclease

## Sheet: Table S10.
Table S10 Transporter genes down-regulated in ms1035 mutant.
ID	Annotation	Presence/absence of homologs with		Stage 1	Stage 2	Stage 3	Putative function
		Atdyt1	Osudt1
Solyc06g064480.2.1	Transporter	X	X	Down	-	-	Protein TAP1
Solyc01g100880.2.1	Transporter	O	X	Down	-	-	Nodulin MtN3 family protein
Solyc08g082770.2.1	Transporter	O	X	-6.24898	-	-	Nodulin MtN3 family protein
Solyc03g082700.2.1	Transporter	O	O	-6.11957	-	-	Oligopeptide transporter
Solyc10g079910.1.1	Transporter	O	O	-5.44135	-	-	sugar phosphate/phosphate translocator
Solyc09g005260.2.1	Transporter	X	O	-1.56099	-	-	Calcium/proton exchanger
Solyc01g079890.2.1	Transporter	O	O	-	Down	-	Aquaporin
Solyc02g093650.2.1	Transporter	O	X	-	-	Down	Early nodulin
Solyc03g119880.2.1	Transporter	O	X	-	-	Down	Early nodulin
Solyc04g011340.2.1	Transporter	O	X	-	-	Down	Early nodulin
Solyc09g005970.1.1	Transporter	O	O	-	-	Down	ABC transporter
Solyc06g005820.2.1	Transporter	O	X	-	-	-5.39763	Copper transporter
Solyc02g086920.1.1	Transporter	O	X	-	-	-4.19338	Nodulin like protein
Solyc02g083510.2.1	Transporter	O	O	-	-	-4.17446	Aquaporin
Solyc01g104780.2.1	Transporter	X	X	-	-	-3.91346	Nodulin like protein
Solyc03g095900.2.1	Transporter	O	O	-	-	-3.49847	Oxoglutarate and iron-dependent oxygenase
Solyc03g080070.2.1	Transporter	O	X	-	-	-3.11161	Nodulin like protein
Solyc06g076930.1.1	Transporter	O	O	-	-	-3.00632	ABC-2 type transporter
Solyc04g072760.2.1	Transporter	X	X	-	-	-2.13143	High affinity sulfate transporter
Solyc01g103140.2.1	Transporter	X	X	-	-	-1.73748	Voltage-gated chloride channel
Solyc12g013630.1.1	Transporter	O	O	Down	Down	-	ABC-2 type transporter
Solyc11g009100.1.1	Transporter	O	O	Down	-	-5.86014	ABC-2 type transporter
Solyc09g014220.2.1	Transporter	O	O	-3.87514	-3.76715	-2.32979	Peptide transporter

## Sheet: Table S11.
Table S11 Energy metabolism-related genes down-regulated in the ms1035 mutant.
ID	Annotation	Presence/absence of homologs with		Stage 1	Stage 2	Stage 3	Putative function
		Atdyt1	Osudt1
Solyc04g081520.1.1	Metabolism	O	O	Down	-	-	Cupredoxin
Solyc06g050440.2.1	Metabolism	O	O	-	-3.84591	-	Cytochrome P450
Solyc01g109330.2.1	Metabolism	X	X	-	-3.4196	-	Cytochrome c biogenesis protein
Solyc07g064450.2.1	Metabolism	O	O	-	-	-3.71106	Cytochrome P450
Solyc01g010900.2.1	Metabolism	O	O	Down	Down	-	Cytochrome P450
Solyc03g053130.2.1	Metabolism	X	O	Down	-10.058	-	Strictosidine synthase
Solyc07g015960.1.1	Metabolism	O	O	Down	-10.0349	-	Hydroxycinnamoyl CoA shikimate/quinate hydroxycinnamoyltransferase-like protein
Solyc10g009390.2.1	Metabolism	O	O	Down	-9.45785	-	Cytochrome P450
Solyc05g021390.2.1	Metabolism	O	O	-5.54217	-5.4734	-	Cytochrome P450
Solyc08g005610.2.1	Metabolism	O	O	-4.06959	-4.61173	-	Cytochrome P450
Solyc07g042880.1.1	Metabolism	O	O	Down	Down	Down	Cytochrome P450

## Sheet: Table S12.
Table S12 Meiosis-related genes down-regulated in ms1035 mutant.
ID	Annotation	Presence/absence of homologs with		Stage 1	Stage 2	Stage 3	Putative function
		Atdyt1	Osudt1
Solyc08g077860.2.1	Meiocyte-related gene	O	O	Down	-	-	Serine protease
Solyc01g067020.2.1	Meiocyte-related gene	O	O	-4.91591	-	-	Receptor like kinase
Solyc06g076020.2.1	Meiocyte-related gene	O	O	-1.95206	-	-	heat shock protein
Solyc11g008530.1.1	Meiocyte-related gene	X	X	-	-2.64555	-	Ribonuclease
Solyc02g091500.1.1	Meiocyte-related gene	O	X	-	-	-2.01952	Calmodulin
Solyc01g068630.2.1	Meiocyte-related gene	O	X	-7.48595	-4.72387	-	Pyrimidine 5-nucleotidase
Solyc08g074980.2.1	Meiocyte-related gene	O	O	-3.34347	-	-5.34137	Serine/threonine protein kinase
Solyc09g075890.2.1	Meiocyte-related gene	O	X	-	-4.87043	-5.83735	Pyrimidine 5-nucleotidase
Solyc03g116930.2.1	Meiocyte-related gene	X	X	Down	Down	Down	Sister chromatid cohesion protein
